# Supplementary material for: In Vitro Activity of 3-Bromopyruvate, an Anticancer Compound, Against Antibiotic-Susceptible and Antibiotic-Resistant Helicobacter pylori Strains
Source: Cancers (Basel). 2019 Feb 15;11(2):229. doi: 10.3390/cancers11020229 (PMC6406402; doi:10.3390/cancers11020229)
Supplement: Supplementary file 1 [file cancers-11-00229-s001.zip]

Archive with 1 entries (1 files):
- cancers-437081-supplementary.xlsx
