# Supplementary material for: In Vitro Activity of 3-Bromopyruvate, an Anticancer Compound, Against Antibiotic-Susceptible and Antibiotic-Resistant Helicobacter pylori Strains
Source: Cancers (Basel). 2019 Feb 15;11(2):229. doi: 10.3390/cancers11020229 (PMC6406402; doi:10.3390/cancers11020229)
Supplement: Supplementary file 1 [file cancers-11-00229-s001.zip › cancers-437081-supplementary.xlsx]

## Sheet: Disk-diffusion method
Table S1. Zones of inhibition (mm) of 3-Bromopyruvate (3-BP) against antibiotic-susceptible H. pylori strains.														Table S2. Zones of inhibition (mm) of 3-Bromopyruvate (3-BP) against metronidazole-resistant H. pylori strains.														Table S3. Zones of inhibition (mm) of 3-Bromopyruvate (3-BP) against clarithromycin-resistant H. pylori strains.														Table S4. Zones of inhibition (mm) of 3-Bromopyruvate (3-BP) against CLR- and MTZ-resistant H. pylori strains.
Antibiotics-susceptible strains of H. pylori	3-BP									AMX				MTZ-resistant strains of H. pylori	3-BP									AMX				CLR-resistant strains of H. pylori	3-BP									AMX				Double-resistant strains of H. pylori	3-BP
	200 µg/disk			1000 µg/disk			2000 µg/disk			25 µg/disk					200 µg/disk			1000 µg/disk			2000 µg/disk			25 µg/disk					200 µg/disk			1000 µg/disk			2000 µg/disk			25 µg/disk					200 µg/disk			1000 µg/disk			2000 µg/disk
	Sample		Average	Sample		Average	Sample		Average	Sample		Average			Sample		Average	Sample		Average	Sample		Average	Sample		Average			Sample		Average	Sample		Average	Sample		Average	Sample		Average			Sample		Average	Sample		Average	Sample
	I	II		I	II		I	II		I	II				I	II		I	II		I	II		I	II				I	II		I	II		I	II		I	II				I	II		I	II		I
2095	11	10	10.5	18	15	16.5	25	28	26.5	70	69	69.5		2093	8	10	9	11	12	11.5	16	16	16	62	64	63		1952	11	13	12	20	23	21.5	23	21	22	67	71	69		1950	6	6	6	17	21	19	21
6171	10	10	10	14	14	14	18	17	17.5	65	65	65		6010	9	10	9.5	14	15	14.5	18	21	19.5	66	65	65.5		6638	8	8	8	16	15	15.5	27	30	28.5	70	69	69.5		1954	13	12	12.5	13	13	13	18
6237	9	10	9.5	18	17	17.5	26	28	27	68	72	70		6559	8	8	8	17	16	16.5	28	31	29.5	66	69	67.5		6653	7	7	7	13	13	13	25	29	27	68	70	69		1964	6	6	6	14	15	14.5	24
6343	7	9	8	19	21	20	29	32	30.5	69	71	70		6875	9	10	9.5	12	12	12	18	19	18.5	68	72	70		6699	7	9	8	18	20	19	22	25	23.5	69	70	69.5		6291	16	15	15.5	23	25	24	26
6574	8	8	8	14	16	15	17	19	18	60	64	62		7080	10	12	11	15	13	14	16	17	16.5	62	62	62		6858	7	7	7	13	14	13.5	17	17	17	61	58	59.5		6341	9	9	9	25	21	23	34
6575	8	9	8.5	15	15	15	29	33	31	64	63	63.5		7173	9	11	10	13	14	13.5	17	17	17	60	62	61		7189	11	10	10.5	12	12	12	20	18	19	64	63	63.5		6522	7	8	7.5	15	16	15.5	20
6649	6	7	6.5	13	14	13.5	18	18	18	66	66	66		7286	8	9	8.5	14	14	14	19	17	18	69	68	68.5		7317	11	12	11.5	15	14	14.5	19	19	19	59	60	59.5		6687	7	8	7.5	15	16	15.5	20
6716	18	20	19	29	28	28.5	30	32	31	71	70	70.5		7357	11	10	10.5	16	17	16.5	19	20	19.5	69	70	69.5		7556	17	15	16	24	23	23.5	29	27	28	71	70	70.5		6794	9	8	8.5	12	12	12	17
6735	10	10	10	15	15	15	22	24	23	67	68	67.5		7361	9	9	9	15	15	15	19	18	18.5	69	71	70		Range			7,0-16			12,0-23,5			19,0-28,5			59,5-70,5		7143	8	8	8	13	13	13	18
6741	9	10	9.5	13	14	13.5	19	19	19	63	65	64		7388	8	8	8	13	14	13.5	17	17	17	71	70	70.5																7649	10	10	10	16	16	16	25
6885	6	6	6	10	10	10	16	17	16.5	69	72	70.5		7394	14	13	13.5	26	24	25	29	33	31	67	64	65.5																8064	7	8	7.5	16	15	15.5	20
7042	11	9	10	13	14	13.5	18	17	17.5	61	64	62.5		Range			8,0-13,5			11,5-25,0			16-31,0			61,0-70,5																Range			6,0-15,5			12,0-24,0
7101	9	10	9.5	13	14	13.5	18	18	18	65	64	64.5
7110	11	11	11	14	16	15	22	23	22.5	67	68	67.5
7208	8	9	8.5	14	15	14.5	21	24	22.5	67	63	65
7264	9	9	9	11	13	12	17	18	17.5	69	70	69.5
7297	10	11	10.5	17	17	17	20	22	21	63	61	62
7308	9	9	9	12	12	12	18	19	18.5	57	59	58
7404	11	10	10.5	17	17	17	24	27	25.5	68	67	67.5
7471	12	13	12.5	21	22	21.5	27	30	28.5	57	60	58.5
J99	6	6	6	11	11	11	19	18	18.5	65	68	66.5
Tx30a	10	12	11	14	15	14.5	24	23	23.5	68	71	69.5
Range			6,0-19,0			10,0-28,5			16,5-30,5			58,5-70,5
[truncated: 5 more columns]

## Sheet: Time-dependent viability
Table S5. Effect of 3-Bromopyruvate (3-BP) on the culturability of H. pylori Tx30a.																	Table S6. Effect of 3-Bromopyruvate (3-BP) on the culturability of H. pylori J99.
Time [h]	Culturability [log CFU/ml]																Time [h]	Culturability [log CFU/ml]
	Control			1/2×MIC			MIC			2×MIC			4×MIC					Control			1/2×MIC			MIC			2×MIC			4×MIC
	Sample		Average	Sample		Average	Sample		Average	Sample		Average	Sample		Average			Sample		Average	Sample		Average	Sample		Average	Sample		Average	Sample		Average
	I	II		I	II		I	II		I	II		I	II				I	II		I	II		I	II		I	II		I	II
0*	6.92531			6.91751			6.92117			6.9196			6.91328		6.91937		0*	6.93802			6.93551			6.93247			6.92273			6.92065		6.92987
1	6.93247	6.94694	6.93971	6.93852	6.9248	6.93166	6.71181	6.72509	6.71845	4.11394	4.20412	4.15903	2.8451	2.95424	2.89967		1	7.39794	7.4183	7.40812	6.98137	6.97589	6.97863	6.8202	6.81358	6.81689	6.37475	6.35603	6.36539	3.92942	3.96848	3.94895
2	7.45637	7.50651	7.48144	6.91116	6.9154	6.91328	6.12057	6.14613	6.13335	3.07918	3.14613	3.11265	2	2	2		2	7.22272	7.23805	7.23038	6.94645	6.95036	6.94841	6.64738	6.66087	6.65412	2.30103	2.47712	2.38908	2	2	2
4	7.64836	7.58995	7.61915	6.87448	6.85854	6.86651	2.47712	2.60206	2.53959	2	2	2	2	2	2		4	7.07555	7.11059	7.09307	6.85733	6.86688	6.86211	3.07918	3.20412	3.14165	2	2	2	2	2	2
6	7.69108	7.74273	7.7169	6.47129	6.52244	6.49687	2	2	2	2	2	2	2	2	2		6	7.02531	7.07918	7.05224	6.26717	6.25285	6.26001	2	2	2	2	2	2	2	2	2
8	7.74586	7.75435	7.7501	6.20952	6.07918	6.14435	2	2	2	2	2	2	2	2	2		8	7.08991	7.13033	7.11012	6.07188	6.04922	6.06055	2	2	2	2	2	2	2	2	2
24	8.97128	8.94645	8.95886	4.39794	4.41497	4.40646	2	2	2	2	2	2	2	2	2		24	7.38202	7.4133	7.39766	4.82607	4.85126	4.83867	2	2	2	2	2	2	2	2	2
The bacterial detection threshold was 100 CFU/ml (log=2.0). * The average CFU/ml of H. pylori during 0-h incubation period was counted by determining CFU/ml from one sample of each tested 3-BP concentrations and expressed as the mean of these values ​​(n=5).																	The bacterial detection threshold was 100 CFU/ml (log=2.0). * The average CFU/ml of H. pylori during 0-h incubation period was counted by determining CFU/ml from one sample of each tested 3-BP concentrations and expressed as the mean of these values ​​(n=5).
Table S7. Effect of 3-Bromopyruvate (3-BP) on the number of spiral forms of H. pylori Tx30a.																	Table S8. Effect of 3-Bromopyruvate (3-BP) on the number of spiral forms of H. pylori J99.
Time [h]	Number of spiral forms [%]																Time [h]	Number of spiral forms [%]
	Control			1/2×MIC			MIC			2×MIC			4×MIC					Control			1/2×MIC			MIC			2×MIC			4×MIC
	Sample		Average	Sample		Average	Sample		Average	Sample		Average	Sample		Average			Sample		Average	Sample		Average	Sample		Average	Sample		Average	Sample		Average
	I	II		I	II		I	II		I	II		I	II				I	II		I	II		I	II		I	II		I	II
0*	97			95			96			94			93		95		0*	92			91			91			89			87		90
1	96	93	94.5	92	95	93.5	90	92	91	87	90	88.5	79	86	82.5		1	91	88	89.5	83	80	81.5	71	77	74	69	65	67	62	65	63.5
2	91	95	93	90	87	88.5	77	72	74.5	73	68	70.5	68	65	66.5		2	89	85	87	80	77	78.5	69	66	67.5	55	53	54	42	43	42.5
4	93	91	92	83	89	86	44	47	45.5	30	34	32	27	24	25.5		4	84	87	85.5	74	75	74.5	50	55	52.5	33	38	35.5	29	33	31
6	92	91	91.5	81	78	79.5	29	34	31.5	24	21	22.5	14	16	15		6	83	89	86	68	64	66	42	44	43	24	21	22.5	16	14	15
8	92	95	93.5	74	76	75	21	24	22.5	15	17	16	13	12	12.5		8	90	85	87.5	59	65	62	31	32	31.5	15	16	15.5	11	10	10.5
24	97	96	96.5	64	61	62.5	7	9	8	6	6	6	3	2	2.5		24	92	91	91.5	49	54	51.5	11	9	10	2	4	3	2	2	2
* The average number of spiral H. pylori forms during 0-h incubation period was counted by determining the number of spiral forms from one sample of each tested 3-BP concentrations and expressed as the mean of these values ​​(n=5).																	* The average number of spiral H. pylori forms during 0-h incubation period was counted by determining the number of spiral forms from one sample of each tested 3-BP concentrations and expressed as the mean of these values ​​(n=5).

## Sheet: Fluorescence ratio Tx30a
Table S9. Analysis of mean green/red fluorescence ratios during the incubation of H. pylori Tx30a with 3-Bromopyruvate (3-BP) in time.
0-h incubation period						1-h incubation period															2-h incubation period															4-h incubation period
Control +			Control −			Control +			1/2×MIC			MIC			2×MIC			4×MIC			Control +			1/2×MIC			MIC			2×MIC			4×MIC			Control +			1/2×MIC			MIC			2×MIC			4×MIC
Green	Red	Ratio	Green	Red	Ratio	Green	Red	Ratio	Green	Red	Ratio	Green	Red	Ratio	Green	Red	Ratio	Green	Red	Ratio	Green	Red	Ratio	Green	Red	Ratio	Green	Red	Ratio	Green	Red	Ratio	Green	Red	Ratio	Green	Red	Ratio	Green	Red	Ratio	Green	Red	Ratio	Green	Red	Ratio	Green	Red
82.915	35.745	2.31963	59.596	48.346	1.2327	65.65	27.95	2.34884	82.618	31.265	2.64251	105.811	41.838	2.52906	64.784	21.73	2.98132	46.385	10.192	4.55112	117.594	31.75	3.70375	56.812	11.188	5.07794	70.75	39.25	1.80255	118.548	57	2.07979	20.5	100.042	0.204914	87.667	20.957	4.18318	54.694	22.139	2.47048	227.168	139.573	1.62759	96.028	58.674	1.63664	2.443	49.414
109.288	63.462	1.7221	2.524	111.873	0.0225613	64.7	41.5	1.55904	59.618	16.176	3.68558	84.935	16.484	5.15257	52.452	24.645	2.1283	27.295	80.932	0.337258	60.846	21.462	2.83506	72.919	18.676	3.90442	92.375	21.75	4.24713	104.941	82.912	1.26569	83.292	67.521	1.23357	69.654	23.077	3.01833	66.941	24.618	2.71919	149.784	109.869	1.3633	87.037	49.5	1.75832	79.524	87.583
64.174	12.783	5.02026	1.829	61.466	0.0297563	67.095	20.571	3.26163	132.76	59.125	2.24541	96.031	25	3.84124	55.077	22.577	2.43952	61.694	18.972	3.25184	129	52.691	2.44824	29.472	80.861	0.364477	99.781	32.875	3.03516	87.611	71.083	1.23252	84.235	61.382	1.37231	54.882	17.912	3.06398	104.595	39.162	2.67083	106.203	42.125	2.52114	98.051	79.281	1.23675	85.225	82.1
73.667	21.381	3.44544	13.25	120.654	0.109818	71.972	34.25	2.10137	97.983	33.967	2.88465	65.55	18.5	3.54324	72.139	29.417	2.45229	53.654	20.038	2.67761	110.472	41.417	2.66731	74.312	25.812	2.87897	53.5	17.75	3.01408	124.846	74.346	1.67926	84.115	63.462	1.32544	59.05	18.2	3.24451	51.019	15.923	3.20411	93.81	39.177	2.39452	97.807	66.293	1.47537	109.586	109.517
70.98	29.706	2.38942	57.754	168.139	0.34349	59.955	24.977	2.40041	65.562	12.094	5.42104	52.719	8.875	5.94017	67.516	17.839	3.78474	85.559	29.471	2.90316	71.312	25.656	2.77954	83.417	27.944	2.98515	146.791	70.442	2.08386	80.125	39.25	2.0414	87.719	64.188	1.3666	63.095	16.476	3.82951	74.029	25.882	2.86025	58.377	26.295	2.22008	112.315	80.573	1.39395	72.026	75.791
89.324	37.459	2.38458	1.854	101.044	0.0183484	83.139	22.472	3.69967	75.405	24.838	3.03587	102.688	20.734	4.95264	106.941	39.059	2.73793	59.094	16.531	3.57474	58.094	24.062	2.41435	59.094	16.531	3.57474	156.952	77.107	2.03551	23.238	104.286	0.22283	8.529	80.382	0.106106	88.875	22.312	3.98328	49.5	37	1.33784	139.014	74.667	1.86179	70.275	63.696	1.10329	99.769	89.962
71.938	17.25	4.17032	21.639	139.279	0.155364	66.562	34.719	1.91716	82.676	26.324	3.14071	62.688	20.406	3.07204	62.833	13.25	4.74211	66.472	24.083	2.76012	66.062	14.312	4.61585	56.472	24.083	2.34489	136.163	71.971	1.89191	66.649	26.162	2.54755	11.346	85.923	0.132048	96.75	46.1	2.0987	64.125	31.719	2.02166	134.314	64	2.09866	91.775	62.429	1.47007	110.443	101.885
67	11	6.09091	4.785	89.116	0.0536941	71.017	17.817	3.98591	91.273	32.409	2.81629	60.355	17.677	3.41432	78.308	14.269	5.48798	41.346	14.808	2.79214	85.972	37.306	2.30451	41.346	14.808	2.79214	96.297	51.297	1.87724	120.98	31.745	3.81099	15.5	82.438	0.18802	88.568	17.405	5.08865	89.038	66.38	1.34134	77.273	28.5	2.71133	102.272	57.428	1.78087	86.654	79.865
52.136	10.364	5.03049	1.941	114.912	0.0168912	83.696	25.884	3.2335	50	14.762	3.38707	80.694	36.139	2.23288	113.385	45.615	2.4857	61.568	19.75	3.11737	109.722	45.694	2.40123	76.216	22.081	3.45166	35.75	95.625	0.373856	92	28.235	3.25837	10.731	78.788	0.136201	38.062	10.438	3.64648	60.231	18.769	3.20907	169.155	94.69	1.78641	88.08	48.585	1.81291	91.023	74.909
60.781	23.844	2.54911	1.595	74.036	0.0215436	64.647	25	2.58588	79.095	28.048	2.81999	71.762	22.095	3.24788	81.111	28.139	2.88251	124.233	55.349	2.24454	75.062	12.781	5.87294	61.938	16.75	3.69779	62.405	24.238	2.57468	115.467	31.183	3.70288	55.636	88.841	0.626242	54.111	12.667	4.27181	49.742	19.935	2.49521	156.464	75.174	2.08136	92.551	57.199	1.61805	2.017	45.569
72.118	26.559	2.71539	1.467	90.776	0.0161607	79.706	21.971	3.62778	81.886	32.568	2.51431	110.656	63	1.75644	60.125	18.062	3.32881	41.524	25.19	1.64843	62	41.029	1.51113	119.412	58.922	2.02661	71.774	49.419	1.45236	109.545	40.023	2.73705	23.382	86.824	0.269303	70.694	26.139	2.70454	50.962	24.077	2.11663	179.4	99.167	1.80907	73.529	43.7	1.68259	20.167	76.75
90.265	22.353	4.03816	2.044	81.353	0.0251251	58.265	16.059	3.62818	44.667	14.19	3.14778	61.4	13.6	4.51471	77.654	28.577	2.71736	61.781	23.625	2.61507	77.559	32.706	2.3714	73.5	21.176	3.47091	103.021	34.688	2.96993	86.75	19.227	4.51188	37.558	106.654	0.352148	60.355	32	1.88609	86.443	29.143	2.96617	161.19	88.793	1.81535	70.545	47.477	1.48588	24.941	86.667
75.5	8.75	8.62857	26.136	13.295	1.96585	53.845	27.897	1.93014	54.625	22.094	2.47239	72.219	17.5	4.1268	95.441	36.5	2.61482	59.375	9.625	6.16883	89.378	30.514	2.92908	60.25	9.688	6.21903	104.932	46.977	2.23369	87.794	13.353	6.57485	64.686	124.098	0.521249	66.938	18.625	3.59399	57	15.952	3.57322	63.533	23.017	2.76026	94.831	51.427	1.84399	17.967	81.483
60.861	19.833	3.06867	3.014	107.739	0.027975	70	39.649	1.76549	67.235	24.559	2.73769	119.068	47.75	2.49357	79.541	23.432	3.39455	109.159	63.449	1.72042	73.125	22.625	3.23204	85.786	26.518	3.23501	62.176	32.824	1.89422	81.804	11.157	7.33208	14.977	123.75	0.121026	114.967	55.917	2.05603	83.853	26.059	3.21781	52.946	33.807	1.56613	88.307	46.235	1.90996	46.883	102.083
54.111	13.444	4.02492	2.151	93.663	0.0229653	65.25	30.5	2.13934	72.867	28	2.60239	66.676	24.382	2.73464	68.176	15.176	4.49236	98.655	17.586	5.60986	80.514	25.432	3.16585	103.292	63.556	1.62521	130.035	58.686	2.21578	126.731	36.038	3.51659	56.404	120.615	0.467637	54.154	15.962	3.39268	79.278	30.111	2.63286	182.738	100.905	1.81099	94.797	46.45	2.04084	48.688	90.984
51.812	25.25	2.05196	2.1	97.643	0.0215069	111.227	49.093	2.26564	82.556	27.33	3.02071	93.441	40.118	2.32915	12.432	62.091	0.200222	14.676	84.147	0.174409	77.58	31.615	2.4539	81.235	32.176	2.52471	109.682	49.159	2.23117	157.385	76.673	2.05268	20.912	90.265	0.231673	78.667	16.333	4.81645	62.75	13.75	4.56364	121.843	57	2.1376	95.541	50.431	1.89449	47.072	100.928
48.844	11.75	4.15694	2.327	81.769	0.0284582	100.318	36.432	2.75357	62.625	28.312	2.21196	102.568	38.622	2.65569	85.55	33.017	2.59109	82	34.189	2.39843	117.9	51.1	2.30724	58.71	14.258	4.11769	140.1	69.643	2.01169	99.973	25.568	3.91008	5.972	93.833	0.063645	40.462	6.154	6.57491	69.235	17.618	3.92979	140.984	63.922	2.20556	84.75	47.146	1.79761	14.453	78.641
74.706	17.647	4.23335	58.029	169.536	0.342281	148.395	70.645	2.10057	73.588	26.618	2.7646	133.577	47.635	2.80418	106.614	43.25	2.46506	43.062	14.375	2.99562	59.529	11.882	5.01002	38.9	18.929	2.05505	141.857	71.464	1.98501	66.194	26.639	2.48485	4.452	69.806	0.0637768	73.353	12.353	5.93807	97.25	50.694	1.91837	80.806	29.861	2.70607	82.172	55.78	1.47314	49.558	93.135
109.154	42.25	2.58353	64.854	186.812	0.347162	70.5	15.533	4.53872	76.935	31.323	2.45618	112.423	48.327	2.3263	78.118	24.804	3.14941	33.812	23.719	1.42552	68.318	28.955	2.35945	56.846	12.346	4.60441	88.25	46.682	1.89045	81.086	57.286	1.41546	26.3	11.8	2.22881	123.135	57.189	2.15312	68.676	27.382	2.50807	151.533	69.317	2.18609	78.261	50.904	1.53742	2.117	78.433
55.231	26.154	2.11176	2.203	77.141	0.0285581	84.885	32.308	2.62737	41.419	26	1.59304	89.614	32.909	2.72308	140.288	73.346	1.91269	63.9	14.4	4.4375	88.882	38.971	2.28072	38.577	12.962	2.97616	110.136	63.614	1.73132	64.792	42.542	1.52301	4.667	41.857	0.111499	130.389	36.25	3.59694	103.717	45.817	2.26372	128.962	61.712	2.08974	101.844	70.013	1.45464	29.529	66.373
62.467	32	1.95209	2.048	52.548	0.0389739	90.281	30.719	2.93893	78.294	25.412	3.08099	119.596	66.173	1.80732	66.077	14.538	4.54512	39.269	13.846	2.83613	91.176	34	2.68165	81.797	35.435	2.30837	189.516	88.089	2.15142	61.188	40.896	1.49619	22.5	128.062	0.175696	156.667	66.188	2.367	80.231	33.481	2.39631	130.5	52.672	2.4776	87.445	67.939	1.28711	36.639	81.889
69.344	20.219	3.42965	2.194	47.486	0.0462031	79.25	21.417	3.70033	68.618	15.059	4.55661	62	28.45	2.17926	51.529	17.147	3.00513	57.885	13.115	4.41365	70.412	26.588	2.64826	60.438	12.312	4.90887	48.912	33.441	1.46264	50	29.149	1.71532	77.241	52.241	1.47855	163.667	78.967	2.0726	67.308	27.115	2.48232	44.333	30	1.47777	102.141	77.417	1.31936	29.797	69.953
70.111	34.644	2.02376	2.672	61.016	0.0437918	59.917	31.75	1.88715	60.192	22.692	2.65256	79.75	23.031	3.46272	55.677	18.484	3.01217	92.214	37.029	2.49032	65.477	24.795	2.64073	119.481	45.038	2.65289	81.594	30.25	2.69732	90.676	80.735	1.12313	76.265	48.353	1.57725	151.703	82.406	1.84092	104.688	55.922	1.87204	155.768	103.893	1.49931	95.62	77.47	1.23428	41	90.147
57.382	28.441	2.01758	59.118	175.833	0.336217	69.219	20.219	3.42346	65.159	32.455	2.00767	81.353	18.176	4.47585	61.6	28.3	2.17668	77.825	43.6	1.78498	58.25	26.306	2.21432	81.883	34.75	2.35635	51.731	22.692	2.2797	78.938	59.312	1.33089	115.393	72.803	1.585	107.942	53.538	2.01618	93.981	29.231	3.21511	61.156	33.906	1.80369	116.333	58.861	1.9764	41.023	85.023
74.206	26.382	2.81275	2.58	53.232	0.0484671	93.946	37.351	2.51522	86.713	35.85	2.41877	63.65	21.017	3.0285	75.243	31.432	2.39383	65.768	22.551	2.91641	93.017	45.933	2.02506	40.731	17.385	2.34288	108.983	50.183	2.17171	68	54.273	1.25293	73.929	35.671	2.07252	78.068	31.273	2.49634	85.806	40.5	2.11867	170.886	94.902	1.80066	88.217	49.663	1.77631	1.432	87.5
46.406	25.562	1.81543	2.152	61.975	0.0347237	83.364	32.386	2.57408	76.154	28.442	2.67752	88.919	20.676	4.30059	41.382	17.441	2.37269	58.906	17.188	3.42716	77.094	20.281	3.80129	33.462	14.538	2.30169	84.714	52.714	1.60705	61.639	46.472	1.32637	117.516	65.161	1.80347	64.594	12.406	5.20667	69.441	25.824	2.68901	102.643	56.617	1.81294	95.065	79.654	1.19347	1.917	100.917
100.552	43.642	2.30402	1.81	94.114	0.019232	75.562	15.188	4.97511	68	26.231	2.59235	115.453	49.797	2.31847	53.932	13.614	3.96151	67.333	17.833	3.77575	65.467	19.367	3.38034	67.545	10.909	6.19168	64	28.654	2.23355	8.222	93.667	0.087779	102.405	57.81	1.77141	90.85	31.1	2.92122	64.351	16	4.02194	131.568	74.159	1.77413	82.905	47.571	1.74276	1.923	91.269
80.955	47.841	1.69217	2.375	90.438	0.0262611	84.811	14.514	5.84339	85.346	28.885	2.95468	60.119	17.69	3.39847	109.595	34.135	3.21063	60.967	27.35	2.22914	61.176	19.206	3.18525	77.243	20.162	3.83112	80.765	35.206	2.29407	84.73	18.73	4.52376	77.597	33.069	2.34652	121.196	45.745	2.64938	72	26.971	2.66953	153.722	86.944	1.76806	54.773	34.295	1.59711	1.529	77.353
87.25	28.318	3.08108	5.137	78.216	0.0656771	63.192	24.346	2.59558	59.382	29.912	1.98522	112.045	50.523	2.2177	88.412	28.176	3.13785	34.25	6.909	4.9573	126.425	43.513	2.90545	54	17.258	3.12898	50.762	27.857	1.82223	86.676	35.676	2.42953	71.246	52.855	1.34795	106.557	68.3	1.56013	42.654	17.462	2.44268	119.993	63.113	1.90124	106.062	60.233	1.76086	46.364	80.636
105.273	43.932	2.39627	5.75	64.583	0.0890327	82.941	27.059	3.06519	68.619	21.81	3.14622	70.406	18.094	3.89112	116.506	69.43	1.67804	18.25	77.875	0.23435	110.81	29.983	3.69576	73.23	37.382	1.95896	103.662	38.513	2.69161	101.588	36.588	2.77654	52.922	44.902	1.17861	148.314	78.667	1.88534	53.269	16.615	3.20608	57.387	23.677	2.42374	79.038	38.683	2.04322	54	77.5
79.115	17.269	4.58133	73.596	70.673	1.04136	75.125	22.75	3.3022	62.932	21.25	2.96151	86.167	25.917	3.32473	82.659	20.091	4.11423	53.441	16.618	3.21585	67.115	34.346	1.95408	70.136	34.932	2.00779	87.367	34.291	2.54781	93.062	29.875	3.11505	7.136	70.114	0.101777	112.541	67.77	1.66063	67.69	41.286	1.63954	117.644	71.125	1.65405	83.493	53.304	1.56636	66.438	73.5
114.343	67.2	1.70153	3.088	38.176	0.0808885	96.969	16.422	5.90482	78.294	33.265	2.35364	54.833	24.083	2.27683	76.794	20.765	3.69824	73.5	38.528	1.9077	75.136	28.523	2.63423	105.886	49.568	2.13618	74.125	31.844	2.32775	71.068	19	3.74042	10.133	59.45	0.170446	133.019	75.423	1.76364	85.638	31.072	2.75611	136.278	82.444	1.65298	95.38	52.111	1.83032	91.443	85.1
87.154	24.327	3.5826	9.946	74.568	0.133382	91.537	20.837	4.393	68.615	17	4.03618	94.147	31.059	3.03123	75.29	24.935	3.01945	58.932	34.432	1.71155	53.95	28.95	1.86356	87.941	29.647	2.96627	74.333	32.02	2.32146	59.857	14.952	4.00328	5.383	61.383	0.0876953	125.835	58.987	2.13327	54.5	14.55	3.7457	136.314	68.784	1.98177	73.404	48.281	1.52035	100.588	88.324
66.846	18.269	3.65899	23.09	138.292	0.166966	100.365	33.712	2.97713	128.329	46.886	2.73704	63.73	20.595	3.09444	87.25	37.833	2.30619	75.987	47.025	1.61589	76.375	14.688	5.19982	47.824	14.412	3.31835	92.327	44.135	2.09192	100.972	74.722	1.3513	24.409	63.159	0.386469	64.892	14.216	4.56472	68.486	20.27	3.37869	175.75	104.422	1.68307	93.191	52.809	1.76468	85.5	79.757
76.75	22.156	3.46407	35.093	150.105	0.23379	75.183	27.1	2.77428	52.312	20.188	2.59124	72.364	30.364	2.38322	81.735	16.912	4.83296	60.906	15.094	4.03511	100.19	29.917	3.34893	78.283	41.467	1.88784	164.688	85.025	1.93694	119.139	78.361	1.52039	63.981	92.442	0.69212	89.75	23.031	3.89692	67.353	23.294	2.89143	105.85	45.65	2.31873	87.325	43.77	1.99509	96.188	79.75
122.732	57.392	2.13849	2.521	70.698	0.0356587	82.865	18.712	4.42844	56.762	20.333	2.79162	40.214	15.214	2.64322	90.558	30.808	2.93943	68.357	26.631	2.56682	58	17.048	3.40216	51.844	18.406	2.81669	104.404	21.365	4.88668	124.75	91.278	1.3667	62.5	83.55	0.748055	61.941	14.824	4.17843	112.873	49.186	2.29482	104.448	42.293	2.46963	122.058	65.278	1.86982	2.795	67.591
74	12.269	6.03146	95.667	194.87	0.490927	73.458	31.833	2.30761	49.208	12.417	3.96295	108.156	36.906	2.93058	109.583	57.367	1.91021	88.583	39.35	2.25116	147.493	69.13	2.13356	67.95	25.363	2.6791	59.125	32.281	1.83157	117.571	110.607	1.06296	71.533	108.783	0.657575	79.588	18.676	4.26151	75.7	31.233	2.42372	109.1	47.886	2.27833	104.929	60.101	1.74588	2.054	68.892
105.942	36.192	2.92722	81.691	168.856	0.483791	60.154	21.769	2.76329	125.625	54.683	2.29733	69.333	16.571	4.184	59.324	19.27	3.07857	52.188	14.125	3.69473	103.294	29.206	3.53674	107.136	33.659	3.18298	46.647	24.029	1.94128	56.125	20.438	2.74611	119.857	136.829	0.875962	53.455	17.568	3.04275	67.238	17.476	3.84745	102.155	38.828	2.63096	61.759	32.83	1.88118	1.176	71.765
85.355	18.452	4.62579	86.14	192.267	0.448023	80.622	36.892	2.18535	59.125	23.083	2.56141	67.583	22.917	2.94903	125.481	65	1.93048	6.312	46	0.137217	115.152	43.975	2.61858	50.4	13.1	3.84733	64.933	28.767	2.2572	73.85	47.717	1.54767	147.057	158.143	0.929899	132.583	55.444	2.3913	68.583	15.222	4.50552	136.154	63.5	2.14416	93.635	54.051	1.73235	2.545	45.659
99.045	23.864	4.15039	99.271	194.386	0.51069	73.929	35.157	2.10282	66.125	34.094	1.93949	53.625	29.188	1.83723	69.382	17.265	4.01865	50.045	14.273	3.50627	57.29	16.806	3.4089	61.188	10.438	5.86204	71.639	42.344	1.69183	74.286	30.914	2.40299	135	148.55	0.908785	69.429	16.905	4.10701	91.15	26.767	3.40531	154.792	84.611	1.82945	65.108	9.459	6.88318	52.367	96.133
86.765	27.588	3.14503	107.897	222.763	0.484358	59.19	13.762	4.30097	105.057	41.9	2.50733	7.719	83	0.093	87.353	32.882	2.65656	49.35	14.35	3.43902	53.412	15.382	3.47237	75.167	17.667	4.25466	60.615	38.769	1.56349	66.327	26.038	2.54732	53.25	110.886	0.480223	66.534	27.724	2.39987	69.062	29.312	2.3561	140	62.765	2.23054	55.882	20.118	2.77771	43.173	100.096
62	12.188	5.08697	1.745	104.853	0.0166423	79.344	28.156	2.81801	72.595	33.378	2.17494	61.111	26.278	2.32556	126.784	55.451	2.28642	34.1	37.6	0.906915	69.688	18.344	3.79895	62.077	22.308	2.78272	73.141	36.875	1.98348	68.459	23.432	2.9216	100.273	162.705	0.616287	95.5	23.068	4.13993	61.058	21.135	2.88895	105.105	47.616	2.20735	116.397	66.941	1.7388	53.404	80.827
76.792	15.375	4.9946	2.817	120.017	0.0234717	70.125	23.312	3.00811	92.373	26.333	3.50788	106.838	38.784	2.75469	97.955	25.773	3.80068	92.965	47.849	1.94288	74.486	25.649	2.90405	113.754	67.043	1.69673	83.765	40.044	2.09182	74.817	36.217	2.0658	118.25	140.538	0.841409	89.5	19.611	4.56377	74.406	23.75	3.13288	157.013	94.405	1.66319	84.478	55.884	1.51167	62.7	82.017
103.423	35.827	2.88673	2.6	71.386	0.0364217	78.703	27.081	2.90621	113.717	41.7	2.72703	88.853	28.794	3.08582	81.02	38.196	2.12116	53.333	11.167	4.77595	95.423	36.596	2.60747	64.027	17.432	3.67296	60.435	22.88	2.64139	92.766	45.297	2.04795	129.625	143.219	0.905082	123.635	41.981	2.94502	58.143	22	2.64286	185.857	103.143	1.80194	96.875	25.95	3.73314	41.433	86.267
102.114	34.773	2.93659	69.406	187.25	0.37066	59.577	10.712	5.56171	90.417	34.2	2.64377	128.093	57.969	2.20968	96.667	15.238	6.34381	55.471	17.676	3.13821	105.673	46.846	2.25575	72.627	24.02	3.02361	82.558	53.577	1.54092	101.571	49.476	2.05293	82.167	88.639	0.926985	77.062	18.75	4.10997	64.406	23.75	2.71183	176.8	115.629	1.52903	146.781	68.812	2.13307	77.611	98.528
111.367	38.517	2.89137	2.107	65.619	0.0321096	76.317	27.033	2.82311	74.562	24.188	3.0826	86.804	43.353	2.00226	108.042	70.361	1.53554	67.538	19.615	3.44318	67.206	31.588	2.12758	73.269	19.269	3.80243	68.128	52.481	1.29815	83.188	31.688	2.62522	62.159	88.957	0.698753	50.231	38.785	1.29511	79.227	21.568	3.67336	157.512	114.583	1.37465	134.279	61.535	2.18216	10.135	44.712
53.548	19.871	2.69478	2.108	107.676	0.0195773	64.346	21.615	2.97691	101.212	44.933	2.25251	124.351	51.505	2.41435	134.523	51.523	2.61093	76.783	31.567	2.43238	84.471	20.706	4.07954	65.068	26.773	2.43036	75.042	31.736	2.36457	81.676	56.235	1.45241	65.817	155.133	0.424262	64.625	18.1	3.57044	106.15	47.7	2.22537	148.657	62.529	2.37741	90.549	37.196	2.43437	4.1	61.95
89.969	14.344	6.27224	1.898	86.82	0.0218613	59.784	19.324	3.09377	68.346	29.192	2.34126	65.844	23.844	2.76145	119.55	68.889	1.7354	73.73	27.892	2.64341	59.312	19.906	2.9796	66.875	15.812	4.22938	72.717	38.6	1.88386	66.432	42.595	1.55962	26.244	107.535	0.244051	75.219	19.969	3.76679	56.625	17.594	3.21843	130.348	52.899	2.46409	76.69	68.667	1.11684	42.417	71.333
71.278	17.583	4.0538	1.387	83.15	0.0166807	60.039	32.941	1.82262	72.406	18.928	3.82534	96.206	19.941	4.82453	96.654	27.077	3.5696	46.961	13.608	3.45098	67.622	23.324	2.89925	59.692	45.769	1.3042	68.565	37.043	1.85096	146.767	69.617	2.10821	54.95	85.4	0.643443	56.562	18.062	3.13155	66.05	14.15	4.66784	123.433	46.619	2.6477	78.787	30.361	2.59501	32.625	111.537
83.111	19.722	4.21413	3.027	82.107	0.0368665	63.423	18.077	3.50849	75.549	29.294	2.57899	80.243	25.081	3.19935	81.417	32.361	2.5159	6.968	64.452	0.108111	80.5	32.932	2.44443	73.55	23.3	3.15665	68.418	28.139	2.43143	82.857	73.224	1.13156	28.116	124.565	0.225713	109.795	41.477	2.64713	51.1	20.35	2.51106	182.125	103.479	1.76002	120.099	51.616	2.32678	2.914	66.243
78.808	26.8229	2.93809	22.4405	104.651	0.214431	76.0872	27.1475	2.80274	76.1086	28.2799	2.69126	83.0876	31.3316	2.65188	83.3292	32.3098	2.57907	59.0672	29.1116	2.02899	82.2003	29.9159	2.74771	69.4602	26.4964	2.6215	88.6068	43.7861	2.02363	86.8731	47.2378	1.83906	57.5153	88.4675	0.650129	88.7016	33.2285	2.66944	72.0449	27.6583	2.60482	129.776	67.8933	1.91147	91.7893	53.6816	1.70988	43.3463	81.0848
[truncated: 46 more columns]

## Sheet: Fluorescence ratio J99
Table S10. Analysis of mean green/red fluorescence ratios during the incubation of H. pylori J99 with 3-Bromopyruvate (3-BP) in time.
0-h incubation period						1-h incubation period															2-h incubation period															4-h incubation period
Control +			Control−			Control +			1/2×MIC			MIC			2×MIC			4×MIC			Control +			1/2×MIC			MIC			2×MIC			4×MIC			Control +			1/2×MIC			MIC			2×MIC			4×MIC
Green	Red	Ratio	Green	Red	Ratio	Green	Red	Ratio	Green	Red	Ratio	Green	Red	Ratio	Green	Red	Ratio	Green	Red	Ratio	Green	Red	Ratio	Green	Red	Ratio	Green	Red	Ratio	Green	Red	Ratio	Green	Red	Ratio	Green	Red	Ratio	Green	Red	Ratio	Green	Red	Ratio	Green	Red	Ratio	Green	Red
112.826	29.419	3.83514	1.243	82.892	0.0149954	96.904	30.654	3.16122	175.557	75.987	2.31036	100.262	48.571	2.06424	112.986	56.229	2.00939	112.163	60.663	1.84895	65.883	29.867	2.20588	157.025	70.366	2.23155	135.912	58.206	2.33502	73.611	37.083	1.98503	81.734	109.484	0.746538	208.558	112.288	1.85735	165.722	117.278	1.41307	143.186	89.1	1.60703	94.125	40.688	2.31334	61.235	68.147
121.623	43.589	2.79022	10.486	95.943	0.109294	83.486	28.931	2.88569	177.292	93.472	1.89674	137.912	64.612	2.13446	102.144	69.536	1.46894	90.294	41.745	2.16299	50.677	19.484	2.60095	185.625	90.009	2.06229	123.726	53.541	2.31086	156.969	81.193	1.93328	12.8	72.113	0.177499	168.267	103.5	1.62577	207.846	113.769	1.82691	163.177	85.785	1.90216	199.089	119.532	1.66557	43.096	87.962
113.462	35.471	3.19873	13.343	98.229	0.135836	129.467	69.617	1.8597	143.637	55.9	2.56953	105.547	68.372	1.54372	79.062	37.297	2.1198	79.577	49.288	1.61453	53.361	20.028	2.66432	124.412	35.562	3.49845	134.413	60.754	2.21241	126.202	78.269	1.61241	146.75	127.774	1.14851	182.417	87.7	2.08001	173.798	104.417	1.66446	74.694	31.371	2.38099	149.317	80.65	1.85142	2.477	54.886
135.427	55.113	2.45726	5.214	91.186	0.0571798	112.743	27.929	4.03677	128.6	60.013	2.14287	129.688	84.075	1.54253	92.404	40.904	2.25905	99.888	74.412	1.34236	63.419	17.161	3.69553	78.635	19.269	4.08091	153.843	71.748	2.14421	182.242	106.548	1.71042	136.079	158.391	0.859133	136.568	62.614	2.18111	219.2	121.133	1.80958	84.373	28.745	2.93522	147.128	92.686	1.58738	2.375	61.062
115.053	36.146	3.18301	3.656	84.375	0.0433304	104.826	34.113	3.0729	114.703	95.203	1.20483	129.035	67.953	1.89889	101.531	47.438	2.14029	109.312	80.188	1.3632	58.118	24.794	2.34403	84.545	26.182	3.22913	118.01	44.969	2.62425	186.212	118.702	1.56874	156.603	185.258	0.845324	87.811	32.378	2.71206	176.791	95.948	1.84257	62.5	19.929	3.13613	166.226	135.976	1.22247	1.955	53.364
118.252	52.574	2.24925	9.012	91.125	0.0988971	110.608	52.861	2.09243	125.71	94.304	1.33303	90.547	68.198	1.32771	91.5	38.75	2.36129	109.228	78.19	1.39696	61.25	30.781	1.98986	80.111	21.056	3.80466	131.441	50.926	2.58102	163.662	109.075	1.50045	108.274	140.492	0.770677	121.809	51.75	2.3538	187.557	97.214	1.92932	53.141	46.266	1.1486	84.386	110.568	0.763205	123.392	151.784
94.031	42.701	2.20208	2.333	66.9	0.0348729	103.365	68.312	1.51313	117.686	95.743	1.22919	100.646	76.266	1.31967	101.896	41.229	2.47146	69.692	68.019	1.0246	58.806	27.032	2.17542	66.618	21.265	3.13275	138.384	64.161	2.15682	188.971	121.176	1.55948	130.837	122.674	1.06654	131.667	67.597	1.94782	198.2	101.562	1.95152	76.971	43.971	1.75049	107.059	54.49	1.96475	87.477	123.977
116.094	34.281	3.38654	2.885	79.246	0.0364056	81.404	45.798	1.77746	103.067	26.167	3.93882	95.51	73.08	1.30692	90.5	32.808	2.75847	118.234	64.703	1.82733	71.5	16.6	4.30723	65.5	24.143	2.713	156.46	74.183	2.10911	127.13	127.58	0.996473	146.01	134.337	1.08689	171.35	86.683	1.97674	184.75	106.846	1.72912	95.981	36.385	2.63793	132.431	92.039	1.43886	15.391	78.703
99.421	39.09	2.54339	138.926	95.648	1.45247	85.14	46.628	1.82594	133.582	54.215	2.46393	78.2	33.386	2.3423	101.7	42.643	2.38492	92.99	97.846	0.950371	76.351	77.784	0.981577	115.467	25.267	4.56987	131.061	59.113	2.21713	135.817	156.033	0.870438	150.188	184.929	0.812139	161.523	83.523	1.93387	194.172	91.859	2.1138	77.375	19	4.07237	125.538	77.673	1.61624	3.137	74.961
89.583	56.476	1.58621	8.562	90.079	0.0950499	74.171	36.586	2.02731	129.818	43.545	2.98124	114	56.069	2.03321	118.35	43.513	2.71988	91.183	36.6	2.49134	73.094	58.047	1.25922	102.2	29.383	3.4782	114.443	63.25	1.80938	113.574	118.176	0.961058	136.83	133.554	1.02453	147.625	101.3	1.45731	212.219	114.297	1.85673	102.545	83.75	1.22442	142.192	112.135	1.26804	59.955	49.364
85.093	45.186	1.88317	52.646	141.987	0.37078	106.984	60.641	1.76422	140.279	47.462	2.95561	106.812	60.638	1.76147	128.304	58.059	2.20989	121.7	79.15	1.53759	75.258	22.419	3.35688	83.7	17.45	4.79656	128.42	50.33	2.55156	118.629	132.671	0.894159	95.537	60.163	1.58797	168.641	89.188	1.89085	172.557	86.686	1.9906	77.81	67.548	1.15192	133.233	96.467	1.38113	64.478	106.087
97.556	56.129	1.73807	24.029	110.832	0.216806	96.788	48.288	2.00439	158.625	72.558	2.18618	93.525	33.656	2.77885	118.267	38.233	3.09332	99	51.25	1.93171	92.548	31.952	2.89647	80.205	86.864	0.92334	110.891	51.555	2.15093	74.932	30.614	2.44764	86.875	56.438	1.5393	143.019	69.442	2.05955	141.081	44.73	3.15406	86.611	77.222	1.12158	138.15	114.783	1.20358	44.059	56.647
127.39	60.435	2.10788	22.804	113.676	0.200605	104.035	51.372	2.02513	158.5	73.656	2.1519	97.643	58.321	1.67423	72.58	36.783	1.97319	105.825	54.35	1.9471	59.594	26.5	2.24883	114.167	92.167	1.2387	124.708	45.778	2.72419	133.127	78.709	1.69138	65.562	45.146	1.45222	188.771	101.843	1.85355	66.137	80.353	0.823081	90	81.843	1.09967	116.42	90.203	1.29064	1.51	79.427
136.54	78.815	1.73241	57.86	145.186	0.398523	76.388	40.587	1.88208	110.943	81.643	1.35888	113.83	48.464	2.34875	78.804	48.588	1.62188	121.726	104.488	1.16498	61.333	29.5	2.07908	152.229	86.646	1.75691	112.44	44.321	2.53695	141.365	98.615	1.4335	118.8	90.912	1.30676	180.547	108.406	1.66547	130.673	119.365	1.09473	62.317	42.517	1.4657	90.733	48.25	1.88048	2.057	80.129
87.034	16.693	5.2138	46.032	135.874	0.338784	72.029	41.768	1.7245	123.686	91.243	1.35557	109.875	61.729	1.77996	76.1	40.417	1.88287	95.771	68.357	1.40104	61.594	28.531	2.15884	79.203	46.984	1.68574	98.588	85.588	1.15189	119.786	57.129	2.09676	137.781	128.384	1.07319	210.3	112.133	1.87545	184.031	110.521	1.66512	141.833	70.233	2.01946	149.971	108.464	1.38268	86.464	134.13
95.432	44.984	2.12147	27.849	110.493	0.252043	107.474	54.072	1.98761	119.431	98.902	1.20757	109.867	75.733	1.45072	80.65	61.167	1.31852	88.869	98.119	0.905727	81.365	42.019	1.93639	125.325	67.05	1.86913	115.569	76.069	1.51927	157.859	89.469	1.7644	139.029	119.157	1.16677	167.757	83.571	2.00736	221.594	126.174	1.75626	156.235	64.941	2.4058	130.75	84.333	1.5504	70.151	118.349
116.269	53.25	2.18346	8	99.157	0.0806801	98.49	57.231	1.72092	111.922	87.797	1.27478	97.413	48	2.02944	91.814	45.743	2.00717	109.4	70.383	1.55435	65.714	39.714	1.65468	128.083	75.45	1.69759	95.056	60.347	1.57516	170.1	88.75	1.91662	99.24	86.577	1.14626	179.641	97.281	1.84662	187.68	113.371	1.65545	199.182	102.614	1.94108	103.833	82.927	1.2521	54.737	116.25
95.47	48.11	1.98441	27.67	115.226	0.240137	88.532	45.81	1.93259	174.455	98.929	1.76344	124.367	50.608	2.45746	70.435	38.812	1.81477	125.467	143.8	0.87251	51.292	14.917	3.43849	118.533	74.167	1.59819	66.385	104.269	0.636671	133.481	70.769	1.88615	151.971	124.019	1.22538	209.531	111.75	1.875	225.817	118.017	1.91343	175.871	81.914	2.14702	85.5	79.172	1.07993	77.263	153.625
119	59.572	1.99758	23.663	115.404	0.205045	96.629	37.876	2.55119	108.417	40.75	2.66054	124.75	53.013	2.3532	85.167	83.208	1.02354	75.778	26.889	2.81818	42.977	48.432	0.887368	74.662	45.905	1.62645	55.75	93.521	0.596123	141.578	140.625	1.00678	114.631	82.286	1.39308	139.843	62.627	2.23295	192.419	104.93	1.83378	202.467	118.967	1.70188	98.266	104.359	0.941615	52.683	122.615
118.707	76.143	1.559	23.131	114	0.202904	100.176	33.765	2.96686	137.783	57.174	2.40989	77.853	36.324	2.14329	86.023	40	2.15057	129.141	138.828	0.930223	48.159	12.409	3.88097	38.795	65.432	0.592906	99.871	44.614	2.23856	152.095	148.762	1.0224	124.909	84.838	1.47232	127.85	57.917	2.20747	188.769	95.192	1.98303	167.241	81.633	2.04869	94.938	96.893	0.979823	78.295	63.273
124.365	81.038	1.53465	10.017	99.837	0.100334	94.541	57.148	1.65432	124.3	45.929	2.70635	92.417	46.097	2.00484	79.649	17.135	4.64832	123.833	137.483	0.900715	77.55	38.367	2.02127	44.45	68.917	0.644979	68.719	25.188	2.72824	123.588	117.862	1.04858	96.437	124.662	0.773588	142.658	76.443	1.8662	186.682	90.955	2.05247	136.266	131.781	1.03403	78.552	84.552	0.929038	6.221	63.368
130.683	69.423	1.88242	14.403	100.968	0.142649	93.688	55.2	1.69725	119.513	36.062	3.3141	101.45	43.812	2.31558	82.521	28.958	2.84968	86.827	31.654	2.743	53.353	20.029	2.66379	34.455	54.932	0.62723	55.361	87.639	0.631694	183.371	140.614	1.30407	117.804	102.893	1.14492	150.425	71.112	2.11533	158.111	85.875	1.84118	79.672	82.297	0.968103	108.384	109.512	0.9897	2.641	67.75
120.947	73.333	1.64928	28.139	111.887	0.251495	91.479	48.722	1.87757	104.417	17.55	5.94969	113.567	31.817	3.56938	41.979	60.771	0.690774	101.432	52.841	1.91957	47	21.594	2.17653	140.981	77.077	1.82909	54.125	91.422	0.592035	165	114.023	1.44708	92.941	53.196	1.74714	158.275	83.45	1.89664	235.319	127.971	1.83885	87.967	46.033	1.91096	135.198	116.616	1.15934	148.442	170.788
130.815	76.371	1.71289	11.526	101.707	0.113326	97.607	64.674	1.50922	99.386	19.029	5.22287	99.433	43.317	2.29547	80.02	51.157	1.5642	65.703	60.541	1.08526	39.25	5.333	7.35983	134.438	77.75	1.72911	17.438	65.357	0.266812	168.671	116.257	1.45085	101.455	57.432	1.76652	146.348	86.072	1.7003	221.536	123.333	1.79624	83.25	77.273	1.07735	122.25	84.225	1.45147	151.756	203.256
68.292	36.482	1.87194	26.116	115.826	0.225476	83.16	54.739	1.51921	94.047	20.093	4.68059	142.275	86.075	1.65292	79.659	67.7	1.17665	97.443	70.557	1.38105	37.659	19.386	1.94259	142.713	94.75	1.50621	79.5	58.083	1.36873	153.14	119.605	1.28038	117.5	74.257	1.58234	141.547	54.891	2.57869	213.917	127.017	1.68416	82	52.75	1.5545	132.843	86.643	1.53322	126.899	176.329
85.488	35.047	2.43924	155.6	80.971	1.92168	113.75	29.219	3.89301	93.729	20.457	4.58176	97.214	42.186	2.30441	92.8	67.129	1.38241	94.458	90.278	1.0463	48.879	31.966	1.52909	132.595	61.297	2.16316	103.481	42.385	2.44145	126.35	106.237	1.18932	113.818	71.761	1.58607	173.925	84.95	2.04738	228.692	131.269	1.74216	104.417	90.367	1.15548	115.229	131.886	0.873702	148.747	173.233
74.212	54.102	1.37171	7.412	98.862	0.0749732	134.109	49.688	2.69902	147.688	53.297	2.77104	132.755	69.5	1.91014	62.159	69.614	0.892909	109.26	105.458	1.03605	68.324	33.784	2.02238	196.855	104.667	1.88077	44.85	15.85	2.82965	89.591	59.841	1.49715	95.891	71.812	1.33531	190.152	108.658	1.75	147.983	54.383	2.72113	115.327	104.962	1.09875	110.075	128.675	0.85545	2.717	70.567
118.221	75.548	1.56485	85.219	105.719	0.80609	105.417	33.042	3.19039	166.963	77.537	2.15333	102.785	61.456	1.6725	81.159	47.386	1.71272	86.653	90.514	0.957344	84.865	50.635	1.67601	153.533	88.183	1.74107	93.115	67.423	1.38106	109.743	77.714	1.41214	97.772	65.105	1.50176	154.375	78.219	1.97363	90.116	21.261	4.23856	118.481	115.308	1.02752	107.588	86.925	1.23771	100.6	67.829
102.742	64.205	1.60022	52.75	113.088	0.466451	83.167	23.078	3.60374	129.65	60.15	2.15544	136.453	76.105	1.79296	79.843	47.039	1.69738	75.328	85.797	0.877979	67.161	50.323	1.3346	166.159	85.681	1.93927	105.596	91.212	1.1577	139.25	93.133	1.49517	138.214	83.743	1.65045	133.236	82.393	1.61708	151.068	52.318	2.8875	72.154	58.25	1.2387	113.849	102.093	1.11515	122.663	92.802
113.034	44.151	2.56017	79.438	106.051	0.749055	107.844	56.078	1.92311	114.25	33.688	3.39142	107.362	46.462	2.31075	68.206	20.971	3.2524	72.37	28.389	2.54923	88.25	52.977	1.66582	150.519	91.923	1.63745	86.467	69.467	1.24472	119.365	101.519	1.17579	164.651	117.581	1.40032	133.443	87.1	1.53207	118.957	47.629	2.49758	166.342	127.456	1.30509	113.767	95.279	1.19404	114.278	178.481
73.983	21.153	3.49752	28.093	114.742	0.244836	99.327	45.313	2.19202	131.432	43.386	3.02936	154.086	48.386	3.18452	63.676	50.441	1.26239	72.523	25.409	2.85422	49.3	21.7	2.27189	153.319	108.768	1.4096	103.198	81.605	1.2646	155.705	114.568	1.35906	158.062	123.612	1.27869	139.162	69.875	1.99158	209.87	105	1.99876	127.067	77	1.65022	96.843	91.483	1.05859	90.26	119.573
85.1	64.588	1.31758	26.031	109.667	0.237364	100.75	57.304	1.75817	118.171	30.843	3.83137	115.187	57.495	2.00343	83.156	29.391	2.8293	199.062	121.031	1.64472	38.795	9.864	3.93299	152.414	83.157	1.83285	103.117	20.23	5.09723	126.75	112.031	1.13138	88.967	116.55	0.763338	154.733	89.867	1.7218	156.422	84.734	1.84604	74.793	34.913	2.14227	94.902	51.714	1.83513	88.365	121.281
103	25.922	3.97346	30.957	124.93	0.247795	106.375	59.162	1.79803	134.667	48.883	2.75488	134.775	101.925	1.3223	71.875	33.312	2.15763	207.771	137.4	1.51216	60.5	32.5	1.86154	115.913	89.058	1.30155	119.829	41.157	2.91151	113.709	38.395	2.96156	67.135	39.154	1.71464	89.971	22.029	4.08421	170.767	85.717	1.99222	80.118	36.588	2.18973	151.173	106.163	1.42397	126.594	95.667
64.194	33.361	1.92422	8.139	101.75	0.0799902	87.361	47.67	1.83262	126.143	42.029	3.00133	129.719	84.516	1.53485	86.941	28.196	3.08345	104.806	52.986	1.97799	70.452	44.857	1.57059	114.05	65.817	1.73283	119.286	55.729	2.14047	128.422	45.891	2.79841	97.208	55.375	1.75545	106.267	40.883	2.5993	110.291	35.977	3.0656	92.016	86.031	1.06957	119.714	115.8	1.0338	103.673	83.058
123.49	67.146	1.83913	4.587	89.865	0.0510432	114.522	57.791	1.98166	131.317	45.767	2.86925	95.508	78.836	1.21148	74.238	35.524	2.0898	84.378	32.378	2.60603	100	58.176	1.71892	90.4	68.167	1.32615	105.157	37.886	2.77562	120.25	52.731	2.28044	140.349	85.535	1.64084	124.882	53.368	2.34002	130.377	38.23	3.41033	103.143	90.843	1.1354	127.456	94.591	1.34744	142.125	96.898
76.672	51.38	1.49225	6.01	102.942	0.0583824	114.788	56.985	2.01435	112.769	41.385	2.72488	103.221	43.535	2.37099	51.262	75.016	0.683348	95.494	37.177	2.56863	105.641	65.734	1.6071	159.672	67.359	2.37046	115.469	52.896	2.18294	114.191	36.443	3.13341	164.537	105.438	1.56051	86.255	33.882	2.54575	217.594	115.828	1.8786	104.25	97.308	1.07134	96.131	42.033	2.28704	120.814	86.571
97.362	33.087	2.94261	34.887	123.609	0.282237	85.594	54.862	1.56017	82.35	74.55	1.10463	152.343	69.743	2.18435	30.516	53.453	0.570894	105.943	52.9	2.0027	88.85	53.183	1.67065	153.047	78	1.96214	111.43	110.523	1.00821	148.843	86.814	1.7145	138.843	93.4	1.48654	155.843	72	2.16449	183.212	95.615	1.91614	184.233	105.867	1.74023	74.5	35.833	2.07909	166.093	121.103
104.139	34.365	3.03038	25.671	121.007	0.212145	116.271	46.229	2.51511	85.937	34.025	2.5257	121.463	56.212	2.1608	50.396	68.979	0.730599	104.826	58.442	1.79368	94.023	65.023	1.446	84.55	15.667	5.39669	119.4	91.3	1.30778	137.261	95.362	1.43937	81.184	62.805	1.29264	136.269	74.635	1.82581	213.871	117.1	1.8264	171.271	64.657	2.64892	1.615	66.231	0.0243844	128.5	94.333
94.51	42.438	2.22701	10.063	101.532	0.0991116	81.482	37.08	2.19746	99.528	76.597	1.29937	130.192	85.385	1.52476	46.062	61.312	0.751272	110.391	66.969	1.64839	98.056	78.778	1.24471	79.626	71.93	1.10699	129.523	106.682	1.2141	104.5	82.787	1.26228	178.833	96.052	1.86184	173.984	86.984	2.00018	201.942	100.058	2.01825	183.871	97.457	1.88669	133.023	105.442	1.26158	180.3	193.338
109.42	48.83	2.24084	10.991	101.009	0.108812	109.882	55.037	1.99651	112.38	59.354	1.89339	126.5	79.893	1.58337	59.909	83.136	0.720614	120.261	76.565	1.5707	84	58.219	1.44283	150.977	84.14	1.79435	107.933	95.967	1.12469	141.033	67.848	2.07866	82.623	46.328	1.78344	71.412	31.324	2.27979	223.455	118.614	1.88388	133.557	35.157	3.79887	75.25	87.542	0.859587	163.663	195.64
118.072	38.454	3.07047	2.474	77.557	0.0318991	77.907	51.841	1.50281	135.857	96.229	1.41181	113.43	59.14	1.91799	65.778	61.278	1.07344	120.1	85.943	1.39744	83.731	39.212	2.13534	206.66	103.227	2.002	95.512	82.314	1.16034	118.971	32.338	3.67898	122.536	109.25	1.12161	56.25	30.094	1.86914	222.783	125.551	1.77444	75.355	72.299	1.04227	132.802	85.75	1.54871	183	194.45
123.486	58.949	2.09479	171.852	115.557	1.48716	115.688	39.948	2.89596	176.221	152.465	1.15581	90.229	63.021	1.43173	89.156	39.938	2.23236	123.442	102.904	1.19958	88.971	51.203	1.73761	237.031	130.516	1.81611	108.485	103.814	1.04499	130.357	54.69	2.38356	126.77	98.341	1.28909	196.7	108.243	1.81721	198.717	108.383	1.83347	98.17	80.011	1.22696	121.987	135.838	0.898033	180.838	181.863
108.801	52.213	2.08379	20.082	101.835	0.197201	56.278	31.965	1.76061	166.625	124.99	1.33311	125.519	63.241	1.98477	66.942	41.788	1.60194	148.381	111.68	1.32863	98.973	27.108	3.65106	164.167	71.483	2.29659	82.221	16.337	5.03281	85.917	36.875	2.32995	115.351	82.33	1.40108	185.862	99.931	1.8599	238.714	128.333	1.86011	64.806	18.806	3.44603	97.65	75.125	1.29983	140.114	164.814
133.739	85.176	1.57015	8.304	93.974	0.0883649	140.51	78.106	1.79897	145.418	76.937	1.89009	97.784	47.703	2.04985	68	37.271	1.82447	107.891	67.25	1.60433	120.909	45.977	2.62977	103.609	30.75	3.3694	89.105	27.302	3.26368	93.886	33.9	2.7695	144.763	109.872	1.31756	145.344	67.734	2.14581	188.4	101.322	1.85942	51.717	14.967	3.4554	150.884	110.188	1.36933	197.557	237.714
137.608	80.767	1.70377	28.5	109.696	0.259809	92.552	69.521	1.33128	137.788	66.567	2.06991	117.827	62.48	1.88584	82.068	60.545	1.35549	123.507	112.246	1.10032	117.961	49.196	2.39778	125.029	44.456	2.81242	55.083	15.35	3.58847	92.333	43.083	2.14314	139.1	99.088	1.4038	128.451	66.412	1.93415	115.688	27.031	4.27983	180.817	83.433	2.16721	156.656	108.125	1.44884	203.565	245.348
116.095	51.389	2.25914	14.158	97.959	0.14453	75.202	63.327	1.18752	166.15	92.625	1.79379	112.713	65.463	1.72178	66.932	27.273	2.45415	170.351	123.454	1.37987	132.551	64.406	2.05805	93.027	21.892	4.24936	95.903	25.208	3.80447	104.783	49.783	2.10479	102.578	127.805	0.802613	163.6	84.414	1.93807	192.523	101.547	1.8959	174.188	80.217	2.17146	107.568	95.023	1.13202	28.562	84
109.54	39.605	2.76581	9.096	101.087	0.0899819	126.986	55.771	2.27692	183.5	126.212	1.4539	142.125	86.4	1.64497	93.899	53.072	1.76928	166.477	126.302	1.31809	61.448	29.879	2.05656	182.928	112.299	1.62894	110.404	32.808	3.36515	143.523	69.523	2.0644	92.292	58.271	1.58384	141.738	72.893	1.94447	169.955	81.295	2.0906	230.707	126.431	1.82477	119.667	68.972	1.73501	183.275	233.325
71.424	54.987	1.29893	2.354	87.848	0.0267963	99.729	42.344	2.35521	177.483	113.483	1.56396	142.277	92.429	1.53931	85.578	28.688	2.98306	128.452	82.391	1.55905	82.119	40.286	2.0384	173.688	101.547	1.71042	126.919	50.14	2.53129	125.093	59.802	2.09179	145.29	87.045	1.66914	166.609	96.304	1.73003	70.062	51.094	1.37124	208.95	98.817	2.11451	131.429	125.986	1.0432	118.133	164.383
140.442	54.895	2.55838	59.296	134.678	0.44028	79.407	50.296	1.57879	140.7	83.85	1.678	111.031	57.615	1.92712	54.389	23.111	2.35338	119.756	86.64	1.38223	99.643	63.343	1.57307	105.914	73.757	1.43599	128.01	51.26	2.49727	88.506	36.063	2.45421	112	71.713	1.56178	112.233	94.279	1.19043	8.892	60.054	0.148067	201.324	110.432	1.82306	81.346	100.712	0.807709	81.843	130.343
135.548	75.174	1.80312	41.39	126.123	0.328172	119.942	39.547	3.0329	144.804	91.825	1.57696	117.414	64.229	1.82805	90.923	35.135	2.58782	109.827	65.74	1.67063	64.643	32.643	1.9803	114.183	38.583	2.95941	121.016	44.1	2.74413	82.268	38.722	2.12458	48.108	99.173	0.485092	168.012	85.595	1.96287	2.324	59.73	0.0389084	109.706	51.794	2.11812	156.24	111.74	1.39825	141.227	176.886
107.794	51.7551	2.08276	30.458	104.995	0.29009	98.6991	48.4905	2.03543	131.938	67.0091	1.96895	113.927	61.6308	1.84853	80.1982	46.9215	1.7092	109.644	77.3317	1.41784	72.503	37.473	1.9348	122.239	65.7273	1.85979	104.02	60.2775	1.72569	130.634	84.488	1.54619	116.469	96.7301	1.20406	149.229	77.5505	1.92428	172.185	93.3377	1.84475	119.789	72.4648	1.65306	117.077	93.2597	1.25539	92.513	122.395
[truncated: 46 more columns]

## Sheet: Checkerboard assay Tx30a
Table S11. The morphology of H. pylori T30a after 3-days incubation with 3-BP and CLR during the checkerboard assay.							Table S12. The morphology of H. pylori T30a after 3-days incubation with 3-BP and TET during the checkerboard assay.							Table S13. The morphology of H. pylori T30a after 3-days incubation with 3-BP and AMX during the checkerboard assay.							Table S14. The morphology of H. pylori T30a after 3-days incubation with 3-BP and MTZ during the checkerboard assay.
Concentration of antibacterial substance [µg/mL]	Number of spiral forms [%]						Concentration of antibacterial substance [µg/mL]	Number of spiral forms [%]						Concentration of antibacterial substance [µg/mL]	Number of spiral forms [%]						Concentration of antibacterial substance [µg/mL]	Number of spiral forms [%]
	Sample				Average			Sample				Average			Sample				Average			Sample				Average
	I	II	III	IV				I	II	III	IV				I	II	III	IV				I	II	III	IV
3-Bromopyruvate (3-BP)*							3-Bromopyruvate (3-BP)*							3-Bromopyruvate (3-BP)*							3-Bromopyruvate (3-BP)*
512	≤15						512	≤15						512	≤15						512	≤15
256	≤15						256	≤15						256	≤15						256	≤15
128	≤15						128	≤15						128	≤15						128	≤15
64	55	63	57	60	58.75		64	55	63	57	60	58.75		64	55	63	57	60	58.75		64	55	63	57	60	58.75
32	77	79	82	72	77.5		32	77	79	82	72	77.5		32	77	79	82	72	77.5		32	77	79	82	72	77.5
16	≥90						16	≥90						16	≥90						16	≥90
8	≥90						8	≥90						8	≥90						8	≥90
Clarithromycin (CLR)							Tetracycline (TET)							Amoxicillin (AMX)							Metronidazole (MTZ)
0.2	≤15						0.4	≤15						0.12	≤15						8	≤15
0.1	≤15						0.2	≤15						0.06	≤15						4	≤15
0.05	≤15						0.1	≤15						0.03	≤15						2	≤15
0.025	69	66	74	68	69.25		0.05	72	78	70	69	72.25		0.015	≤15						1	78	73	75	71	74.25
0.0125	≥90						0.025	≥90						0.0075	23	28	25	31	26.75		0.5	≥90
0.00625	≥90						0.0125	≥90						0.00375	69	63	70	64	66.5		0.25	≥90
0.00313	≥90						0.00625	≥90						0.00188	≥90						0.125	≥90
3-BP+CLR							3-BP+TET							3-BP+AMX							3-BP+MTZ
64+0,025	≤15						64+0,05	≤15						64+0,0075	≤15						64+1	50	55	57	51	53.25
64+0,0125	≤15						64+0,025	55	47	50	52	51		64+0,00375	≤15						64+0,5	67	60	65	62	63.5
64+0,00625	47	44	45	50	46.5		64+0,0125	53	55	49	57	53.5		64+0,00188	49	55	51	53	52		64+0,25	58	63	59	61	60.25
64+0,00313	53	57	54	49	53.25		64+0,00625	59	51	61	54	56.25		32+0,0075	≤15						64+0,125	59	54	58	53	56
32+0,025	≤15						32+0,05	48	41	44	49	45.5		32+0,00375	52	50	44	47	48.25		32+1	66	68	61	63	64.5
32+0,0125	≤15						32+0,025	73	70	65	67	68.75		32+0,00188	75	68	73	70	71.5		32+0,5	70	67	69	65	67.75
32+0,00625	66	69	71	65	67.75		32+0,0125	72	77	76	73	74.5		16+0,0075	21	18	24	24	21.75		32+0,25	76	71	74	73	73.5
32+0,00313	≥90						32+0,00625	85	79	74	78	79		16+0,00375	61	66	60	58	61.25		32+0,125	82	85	78	75	80
16+0,025	30	32	24	27	28.25		16+0,05	62	68	61	70	65.25		16+0,00188	≥90						16+1	73	77	70	71	72.75
16+0,0125	36	32	33	38	34.75		16+0,025	≥90						8+0,0075	24	28	20	25	24.25		16+0,5	≥90
16+0,00625	79	74	72	76	75.25		16+0,0125	≥90						8+0,00375	69	63	61	70	65.75		16+0,25	≥90
16+0,00313	≥90						16+0,00625	≥90						8+0,00188	≥90						16+0,125	≥90
8+0,025	65	67	60	64	64		8+0,05	67	75	72	73	71.75		* The average number of spiral H. pylori forms treated with 3-BP was counted by determining the number of spiral forms from one sample of each tested antibiotic (CLR, TET, AMX and MTZ) and expressed as the mean of these values ​​(n=4).							8+1	76	78	72	69	73.75
8+0,0125	≥90						8+0,025	≥90													8+0,5	≥90
8+0,00625	≥90						8+0,0125	≥90													8+0,25	≥90
8+0,00313	≥90						8+0,00625	≥90													8+0,125	≥90
* The average number of spiral H. pylori forms treated with 3-BP was counted by determining the number of spiral forms from one sample of each tested antibiotic (CLR, TET, AMX and MTZ) and expressed as the mean of these values ​​(n=4).							* The average number of spiral H. pylori forms treated with 3-BP was counted by determining the number of spiral forms from one sample of each tested antibiotic (CLR, TET, AMX and MTZ) and expressed as the mean of these values ​​(n=4).														* The average number of spiral H. pylori forms treated with 3-BP was counted by determining the number of spiral forms from one sample of each tested antibiotic (CLR, TET, AMX and MTZ) and expressed as the mean of these values ​​(n=4).

## Sheet: Checkerboard assay 7143 strain
Table S15. The morphology of H. pylori 7143 after 3-days incubation with 3-BP and CLR during the checkerboard assay.							Table S16. The morphology of H. pylori 7143 after 3-days incubation with 3-BP and TET during the checkerboard assay.							Table S17. The morphology of H. pylori 7143 after 3-days incubation with 3-BP and AMX during the checkerboard assay.							Table S18. The morphology of H. pylori 7143 after 3-days incubation with 3-BP and MTZ during the checkerboard assay.
Concentration of antibacterial substance [µg/mL]	Number of spiral forms [%]						Concentration of antibacterial substance [µg/mL]	Number of spiral forms [%]						Concentration of antibacterial substance [µg/mL]	Number of spiral forms [%]						Concentration of antibacterial substance [µg/mL]	Number of spiral forms [%]
	Sample				Average			Sample				Average			Sample				Average			Sample				Average
	I	II	III	IV				I	II	III	IV				I	II	III	IV				I	II	III	IV
3-Bromopyruvate (3-BP)*							3-Bromopyruvate (3-BP)*							3-Bromopyruvate (3-BP)*							3-Bromopyruvate (3-BP)*
512	≤15						512	≤15						512	≤15						512	≤15
256	≤15						256	≤15						256	≤15						256	≤15
128	≤15						128	≤15						128	≤15						128	≤15
64	57	54	51	59	55.25		64	57	54	51	59	55.25		64	57	54	51	59	55.25		64	57	54	51	59	55.25
32	71	73	78	78	75		32	71	73	78	78	75		32	71	73	78	78	75		32	71	73	78	78	75
16	≥90						16	≥90						16	≥90						16	≥90
8	≥90						8	≥90						8	≥90						8	≥90
Clarithromycin (CLR)							Tetracycline (TET)							Amoxicillin (AMX)							Metronidazole (MTZ)
512	≤15						1.6	≤15						0.2	≤15						512	≤15
256	≤15						0.8	≤15						0.1	≤15						256	≤15
128	83	74	80	77	78.5		0.4	≤15						0.05	≤15						128	65	68	70	64	66.75
64	≥90						0.2	62	67	70	63	65.5		0.025	≤15						64	78	82	72	74	76.5
32	≥90						0.1	≥90						0.0125	43	37	46	39	41.25		32	≥90
16	≥90						0.05	≥90						0.00625	79	75	82	74	77.5		16	≥90
8	≥90						0.025	≥90						0.00313	≥90						8	≥90
3-BP+CLR							3-BP+TET							3-BP+AMX							3-BP+MTZ
64+128	≤15						64+0,2	≤15						64+0,0125	≤15						64+128	50	52	57	45	51
64+64	≤15						64+0,1	58	53	50	54	53.75		64+0,00625	47	46	53	51	49.25		64+64	53	55	56	47	52.75
64+32	51	57	52	47	51.75		64+0,05	54	61	52	58	56.25		64+0,00313	60	56	52	55	55.75		64+32	49	51	60	58	54.5
64+16	58	53	46	56	53.25		64+0,025	63	60	57	55	58.75		32+0,0125	49	53	56	44	50.5		64+16	62	56	56	59	58.25
64+8	63	54	59	55	57.75		32+0,2	≤15						32+0,00625	67	62	70	68	66.75		64+8	52	60	54	51	54.25
32+128	36	45	40	43	41		32+0,1	61	72	65	67	66.25		32+0,00313	77	73	70	82	75.5		32+128	65	57	68	61	62.75
32+64	44	38	49	46	44.25		32+0,05	70	68	73	69	70		16+0,0125	56	59	51	55	55.25		32+64	71	75	68	72	71.5
32+32	64	68	73	70	68.75		32+0,025	77	66	69	78	72.5		16+0,00625	≥90						32+32	76	67	69	79	72.75
32+16	73	70	79	67	72.25		16+0,2	34	30	28	29	30.25		16+0,00313	≥90						32+16	75	84	81	76	79
32+8	82	73	80	71	76.5		16+0,1	75	82	78	80	78.75		8+0,0125	55	63	62	57	59.25		32+8	81	78	78	76	78.25
16+128	66	65	72	77	70		16+0,05	≥90						8+0,00625	≥90						16+128	62	67	70	63	65.5
16+64	64	70	78	69	70.25		16+0,025	≥90						8+0,00313	≥90						16+64	73	75	69	74	72.75
16+32	≥90						8+0,2	50	57	48	54	52.25		* The average number of spiral H. pylori forms treated with 3-BP was counted by determining the number of spiral forms from one sample of each tested antibiotic (CLR, TET, AMX and MTZ) and expressed as the mean of these values ​​(n=4).							16+32	≥90
16+16	≥90						8+0,1	≥90													16+16	≥90
16+8	≥90						8+0,05	≥90													16+8	≥90
8+128	79	75	68	73	73.75		8+0,025	≥90													8+128	71	64	66	74	68.75
8+64	≥90						* The average number of spiral H. pylori forms treated with 3-BP was counted by determining the number of spiral forms from one sample of each tested antibiotic (CLR, TET, AMX and MTZ) and expressed as the mean of these values ​​(n=4).														8+64	75	79	72	76	75.5
8+32	≥90																				8+32	≥90
8+16	≥90																				8+16	≥90
8+8	≥90																				8+8	≥90
* The average number of spiral H. pylori forms treated with 3-BP was counted by determining the number of spiral forms from one sample of each tested antibiotic (CLR, TET, AMX and MTZ) and expressed as the mean of these values ​​(n=4).																					* The average number of spiral H. pylori forms treated with 3-BP was counted by determining the number of spiral forms from one sample of each tested antibiotic (CLR, TET, AMX and MTZ) and expressed as the mean of these values ​​(n=4).
